# Supplementary material for: Performance of the German version of the PARCA-R questionnaire as a developmental screening tool in two-year-old very preterm infants
Source: PLoS One. 2020 Sep 3;15(9):e0236289. doi: 10.1371/journal.pone.0236289 (PMC7470267; doi:10.1371/journal.pone.0236289)
Supplement: S1 Dataset — (XLSX) [file pone.0236289.s006.xlsx]

## Sheet: Sheet1
Participant #	PARCA_R_NVCS	PARCA_R_VSS	PARCA_R_SCSS	PARCA_R_LSS	PARCA_R_PRC	BSID_II_MDI	BSID_II_PDI
1	29	61	12	73	102	103	58
2	24	35	11	46	70	92	88
3	27	18	9	27	54	80	92
4	29	51	11	62	91	76	110
5	25	18	23	41	66	90	88
6	25	28	8	36	61	108	77
7	30	54	13	67	97	113	NA
8	20	12	8	20	40	90	80
9	19	8	8	16	35	100	76
10	25	13	8	21	46	96	96
11	24	29	8	37	61	98	107
12	28	24	12	36	64	99	61
13	23	40	6	46	69	96	95
14	25	34	9	43	68	100	87
15	23	16	1	17	40	60	68
16	23	56	12	68	91	118	111
17	23	23	7	30	53	118	114
18	22	34	8	42	64	96	81
19	24	54	12	66	90	101	107
20	28	65	11	76	104	112	87
21	27	5	6	11	38	98	82
22	27	52	9	61	88	106	80
23	21	56	9	65	86	100	113
24	28	5	9	14	42	54	91
25	24	41	10	51	75	100	84
26	30	66	15	81	111	106	80
27	26	26	11	37	63	114	92
28	27	49	9	58	85	55	74
29	23	10	5	15	38	54	90
30	25	25	10	35	60	92	88
31	23	45	9	54	77	85	NA
32	25	65	12	77	102	108	110
33	27	87	19	106	133	100	103
34	24	39	7	46	70	84	91
35	24	45	11	56	80	110	84
36	29	69	16	85	114	116	100
37	24	70	12	82	106	100	NA
38	25	51	12	63	88	85	NA
39	29	16	10	26	55	80	77
40	19	23	4	27	46	86	78
41	25	18	8	26	51	98	90
42	30	7	4	11	41	78	113
43	21	28	8	36	57	92	90
44	21	28	8	36	57	94	105
45	21	16	10	26	47	84	81
46	28	68	11	79	107	74	92
47	20	13	9	22	42	90	91
48	26	72	20	92	118	104	103
49	26	14	8	22	48	110	86
50	26	22	11	33	59	90	82
51	23	7	4	11	34	108	97
52	22	38	9	47	69	100	100
53	23	54	10	64	87	64	76
54	3	0	0	0	3	49	49
55	20	1	0	1	21	49	49
56	20	47	11	58	78	108	113
57	26	41	9	50	76	116	121
58	27	43	10	53	80	126	103
59	23	47	5	52	75	64	60
60	29	24	12	36	65	76	78
61	23	22	6	28	51	92	105
62	25	7	12	19	44	82	82
63	26	7	9	16	42	78	78
64	30	93	16	109	139	96	66
65	27	19	8	27	54	81	86
66	24		5	5	29	76	78
67	22	12	7	19	41	88	107
68	32	75	12	87	119	109	95
69	28	40	9	49	77	86	84
70	20	12	8	20	40	84	103
71	26	72	12	84	110	124	113
72	24	9	8	17	41	96	96
73	23	60	13	73	96	92	NA
74	23	3	0	3	26	86	101
75	23	21	10	31	54	108	105
76	24	5	3	8	32	84	74
77	23	17	10	27	50	94	97
78	24	34	11	45	69	96	80
79	26	54	12	66	92	124	121
80	21	9	1	10	31	82	82
81	27	40	10	50	77	80	100
82	21	5	2	7	28	78	90
83	23	8	4	12	35	96	86
84	28	91	9	100	128	90	91
85	26	53	10	63	89	84	93
86	26	53	10	63	89	92	101
87	16	66	10	76	92	114	97
88	27	25	12	37	64	92	105
89	22	4	3	7	29	74	86
90	18	10	3	13	31	84	114
91	27	26	9	35	62	84	74
92	27	13	7	20	47	74	74
93	24	12	8	20	44	88	97
94	29	5	4	9	38	82	90
95	30	66	13	79	109	106	93
96	26	23	8	31	57	96	101
97	22	66	11	77	99	100	97
98	26	84	15	99	125	128	114
99	11	3	0	3	14	74	54
100	24	51	9	60	84	103	108
101	24	44	10	54	78	92	105
102	24	7	6	13	37	69	97
103	16	3	4	7	23	49	49
104	10	0	0	0	10	49	49
105	20	24	8	32	52	90	81
106	17	32	8	40	57	92	89
107	22	35	6	41	63	108	114
108	24	28	6	34	58	100	103
109	25	43	9	52	77	102	82
110	30	64	8	72	102	108	80
111	18	74	4	78	96	114	103
112	27	65	11	76	103	112	113
113	26	74	13	87	113	120	103
114	30	84	13	97	127	93	110
115	26	13	3	16	42	98	90
116	19	4	2	6	25	69	100
117	20	9	7	16	36	72	90
118	24	64	13	77	101	96	101
119	27	35	10	45	72	98	83
120	23	25	7	32	55	92	97
121	28	73	12	85	113	74	101
122	28	71	12	83	111	84	95
123	29	40	9	49	78	92	95
124	29	43	10	53	82	100	93
125	26	34	7	41	67	80	75
126	27	43	10	53	80	114	103
127	25	2	4	6	31	64	76
128	23	40	8	48	71	95	NA
129	14	4	0	4	18	49	49
130	20	36	10	46	66	88	88
131	27	83	18	101	128	115	104
132	26	63	12	75	101	94	49
133	29	77	12	89	118	122	80
134	27	54	11	65	92	110	117
135	31	79	16	95	126	104	68
136	30	36	10	46	76	74	100
137	28	7	4	11	39	51	49
138	27				27	122	96
139	27	62	12	74	101	78	65
140	30	50	9	59	89	94	103
141	27	70	12	82	109	90	120
142	23	1	0	1	24	62	93
143	32	87	10	97	129	98	132
144	31	68	13	81	112	102	100
145	30	68	13	81	111	98	100
146	30	68	13	81	111	100	100
147	30	100	21	121	151	100	NA
148	19	7	2	9	28	78	78
149	22	10	3	13	35	90	93
150	29	66	11	77	106	124	109
151	27	67	12	79	106	116	82
152	25	26	9	35	60	96	78
153	23	34	8	42	65	96	97
154	27	8	4	12	39	86	107
